# Supplementary material for: Rickettsiosis with Pleural Effusion: A Systematic Review with a Focus on Rickettsiosis in Italy
Source: Trop Med Infect Dis. 2022 Jan 14;7(1):11. doi: 10.3390/tropicalmed7010011 (PMC8777742; doi:10.3390/tropicalmed7010011)
Supplement: Supplementary file 1 [file tropicalmed-07-00011-s001.zip]

Archive with 1 entries (1 files):
- tropicalmed-1503178-supplementary.xlsx
