# Supplementary material for: Rickettsiosis with Pleural Effusion: A Systematic Review with a Focus on Rickettsiosis in Italy
Source: Trop Med Infect Dis. 2022 Jan 14;7(1):11. doi: 10.3390/tropicalmed7010011 (PMC8777742; doi:10.3390/tropicalmed7010011)
Supplement: Supplementary file 1 [file tropicalmed-07-00011-s001.zip › tropicalmed-1503178-supplementary.xlsx]

## Sheet: Rickettsiosis in Italy
Author, year	Clinical syndrome/disease	Microorganism identified	Italian region	Male	Female	Age	Number of patients	Fever	Rash	Tache noire	Arthromyalgia	Lymphadenopathy	Headache	Notes
Tosoni 2016	Acute hepatitis	R. aeschlimannii	Apulia	1	0	43	1	1	0	0	1	0	0	Rising in hepatic enzyme (AST/ALT, ALP, GGT)							Symptoms	Percentage
Caruso 2002	ATBF	Serology positive for R. africae	Veneto	3	3	53.5	6	6	3	5	3	1	5	Importation case							Fever	0.960269
Beltrame 2012	ATBF	Serology positive for R. africae	Friuli Venezia Giulia	NR	NR	NR	6	6	3	5	3	5	4	Importation case. Other symptoms were neck stiffness (37.5%) and sign of neurological involvement (12.5%),							Rash	0.941375
Zammarchi 2014	Sacral syndrome	R. africae	Tuscany	0	1	45	1	1	0	1	0	0	1	Importation case							Tache noire	0.696765
Ruscio 2017	HGA	A. phagocytophilum	Friuli Venezia Giulia	1	1	37	2	2	0	0	2	0	2	Ulceration of oral mucosa (50%)							Arthromyalgia	0.321903
De la Fuente 2015	HGA	A. phagocytophilum	Sicily	1	0	51	1	1	0	0	1	0	0	3-month fever, arthralgia, myalgia, malaise, pallor, stiffness of hands and knee, nausea, low appetite and weight loss. After other 3 months in addition to previous findings, the patient showed a mild splenomegaly, hemorrhoids, osteopenia, hiatal hernia, gastritis and inflammation of duodenum. Diagnosis achieved after 6 months from presentation							Lymphadenopathy	0.390483
Belrame 2006	HGA	A. phagocytophilum	Friuli Venezia Giulia	0	2	44	2	2	0	0	2	0	1	Neck stiffness (1/2)							Headache	0.247774
Mastrandrea 2006	HGA	A. phagocytophilum	Sardinia	1	1	45.5	2	2	2	0	1	0	0	Atypical pneumonia (2/2)
Madeddu 2016	Anaplasmosis	Serology positive for Anaplsma spp.	Sardinia	NR	NR	NR	2	NR	NR	NR	NR	NR	NR	Non-specific fever
Madeddu 2016	Ehrlichiosis	Serology positive for Ehrlichia spp.	Sardinia	NR	NR	NR	1	NR	NR	NR	NR	NR	NR	Non-specific fever
Giammanco 2005	ISF	R. conorii subsp. israelensis	Sicily	3	2	49	5	5	5	2	0	0	0	1 death, 3 coma, 3 DIC
Colomba 2017	ISF	R. conorii subsp. israelensis	Sicily	0	2	55	2	2	2	2	2	0	2	Multi organ failure/Neurological involvement
Guccione 2021	ISF	R. conorii subsp. israelensis	Sicily	1	0	72	1	1	1	1	0	0	0	Pleural effusion - Rickettsia DNA in pleural fluid
Cascio 1998	MSF	Serology positive for R. conorii	Sicily	397	248	6	645	627	619	464	163	316	97	Petechial exanthema in 9 cases, papulo-vesicular in 3 cases
Mansueto 1998	MSF	Serology positive for R. conorii	Sicily	58	40	54.5	98	98	98	98	0	0	0
Bellissima 2001	MSF	Serology positive for R. conorii	Sicily	NR	NR	NR	525	NR	NR	NR	NR	NR	NR	AKI (2.2%). Myocarditis 0.9%, interstitial pneumonia (2.1%), Acute hepatitis 1.2%), Acute encephalitis (1.2%), pulmonary embolism (0.2%), GI hemorrhage (0.2%), anemia (0.6%), impaired glucose tolerance (3.8%), death (1.7%)
Kreuzpaintner 2001	MSF	Serology positive for R. conorii	Germany	1	0	31	1	1	1	1	0	0	1	Exportation case - German traveler returning from south Italy
Cascio 2002	MSF	Serology positive for R. conorii	Sicily	54	33	5.51	87	87	87	69	33	0	0
Giammanco 2005	MSF	R. conorii	Sicily	14	5	54	19	19	19	12	0	0	0	1 death, 1 coma, 1 DIC
Colomba 2006	MSF	Serology positive for R. conorii	Sicily	245	170	6	415	386	394	263	158	214	122	65.6% hepatosplenomegaly
Caroleo 2007	MSF	Serology positive for R. conorii	Calabria	1	0	80	1	1	1	1	0	0	1	Acute respiratory failure, quadriplegia
Vescio 2008	MSF	Serology positive for R. conorii	Sardinia	532	287	NR	819	NR	NR	NR	NR	NR	NR
Leone 2008	MSF	Serology positive for R. conorii	Latium	1	0	49	1	1	1	1	1	0	1	Retinal hemorrhages
Colomba 2008	MSF	R. conorii	Sicily	1	0	58	1	1	1	1	1	0	1	Atrial fibrillation
Pinna 2009	MSF	Serology positive for R. conorii	Sardinia	1	1	44	2	2	0	2	0	0	1	Retinal vasculitis (1/2) direct contact with tick's blood and Perniaud's oculoglandular syndrome (1/2)
Saporito 2010	MSF	R. conorii	Sicily	1	0	50	1	1	1	0	0	0	0	Herpetic esophagitis
Cascio 2011	MSF	Serology positive for R. conorii	Sicily	1	0	3	1	1	1	0	1	1	0	Presentation Kawasaki-like
Cascio 2011	MSF	Serology positive for R. conorii	Sicily	1	0	5	1	1	1	1	1	1	1	HLH
Colomba 2011	MSF	R. conorii	Sicily	44	14	49	58	49	51	33	36	13	38	36.2% hepatosplenomegaly
Rombola 2011	MSF	Serology positive for R. conorii	Calabria	1	0	70	1	1	1	1	0	0	1	Acute pancreatitis
Beltrame 2012	MSF	Serology positive for R. conorii	Friuli Venezia Giulia	NR	NR	NR	1	1	NR	NR	NR	NR	NR
Colomba 2012	MSF	R. conorii	Sicily	1	0	49	1	1	1	1	1	0	1	HIV patient-petechial rush
Colomba 2014	MSF	R. conorii	Sicily	0	1	78	1	1	1	1	0	0	0	Rhabdomyolysis, Acute kidney injury, Encephalitis, death
Rossio 2015	MSF	Serology positive for R. conorii	Lombardy	0	1	74	1	1	1	1	1	0	1	Permanent hearing loss
Vitaliti 2015	MSF	Serology positive for R. conorii	Sicily	29	26	5.6	55	55	55	16	NR	NR	NR
Marturano 2015	MSF	Serology positive for R. conorii	Umbria	1	0	84	1	1	0	0	0	0	1	Loss of consciousness, neurological involvement, death
Madeddu 2016	MSF	R. conorii	Sardinia	7	3	NR	10	10	8	5	7	0	5
Colomba 2016	MSF	R. conorii	Sicily	1	0	54	1	1	1	1	0	0	0	Myocarditis
Rebore 2019	MSF	Serology positive for R. conorii	Liguria	0	1	38	1	1	1	1	1	0	1	Post-febrile telogen effluvium
Kahloun 2019	MSF	Serology positive for R. conorii	Umbria	1	0	29	1	1	0	0	0	0	1	Unilateral visual loss and retinal hemorrhages
Torina 2012	MSF	Serology positive for R. conorii	Sicily	NR	NR	NR	18	18	18	18	18	0	18
Torina 2012	MSF	R. conorii	Sicily	NR	NR	NR	1	1	1	1	1	0	1
Torina 2012	MSF	R. conorii subsp. indica	Sicily	NR	NR	NR	13	13	13	13	13	0	13
Vitale 2006	MSF	R. massiliae	Sicily	1	0	45	1	1	1	1	0	0	0
Madeddu 2016	MSF	R. monacensis	Sardinia	1	0	28	1	1	0	1	0	0	1
Madeddu 2012	MSF	R. monacensis	Sardinia	NR	NR	NR	1	NR	NR	NR	NR	NR	NR
Torina 2012	MSF	R. slovaca	Sicily	NR	NR	NR	1	1	1	1	1	0	1
Del prete 2015	Ophthalmic superior vein thrombosis	Serology positive for R. conorii	Latium	1	0	45	1	1	0	0	0	0	1	Exophthalmos, pain during eye's movement
Luciani 2014	Murine Typhus	Serology positive for R. typhi	Calabria	0	1	75	1	1	1	1	1	0	1
Sulis 2015	Non-specific fever	Serology positive for R. typhi	Lombardy	0	1	57	1	1	1	0	0	0	1	Patient bitten by aquatic leeches in Nepal
Fournier 2004	Non-specific fever	Serology positive for R. helvetica	Veneto	2	1	59.3	3	3	0	1	3	0	3	Importation case
Cascio 2013	TIBOLA	R. massiliae	Sicily	1	0	13	1	1	0	1	0	1	1
Eldin 2018	TIBOLA	R. massiliae	Emilia-Romagna	0	1	65	1	1	0	1	1	1	1	Bite on eyelid
Selmi 2008	TIBOLA	R. slovaca	Tuscany	1	1	7	2	1	0	2	0	2	0
Selmi 2008	TIBOLA	R. slovaca	Tuscany	0	1	40	1	1	0	1	1	1	0
Barlozzari 2021	TIBOLA	R. slovaca	Tuscany	1	0	6	1	1	0	1	0	1	1	Children
Costa 2021	Scrub typhus	Serology positive for O. tsutsugamushi	Veneto	1	0	55	1	1	0	1	1	1	1	Importation cases
Costa 2021	Scrub typhus	O. tsutsugamushi	Veneto	0	1	38	1	1	1	1	1	0	1	Importation cases
Total				1413	849		2831	1426	1397	1034	460	558	334

## Sheet: Atypical presentation
Author, year	Clinical syndrome/disease	Microorganism identified	Italian region	Male	Female	Age	Number of patients	Fever	Rash	Tache noire	Arthromyalgia	Lymphadenopathy	Headache	Notes
Tosoni 2016 [47]	Acute hepatitis	R. aeschlimannii	Apulia	1	0	43	1	1	0	0	1	0	0	Rising in hepatic enzyme (AST/ALT, ALP, GGT)
Zammarchi 2014 [48]	Sacral syndrome	R. africae	Tuscany	0	1	45	1	1	0	1	0	0	1	Importation case
Madeddu 2016 [18]	Anaplasmosis	Serology positive for Anaplsma spp.	Sardinia	NR	NR	NR	2	NR	NR	NR	NR	NR	NR	Non-specific fever
Fournier 2004 [51]	Non-specific fever	Serology positive for R. helvetica	Veneto	2	1	59.3	3	3	0	1	3	0	3	Importation case
Del prete 2015[49]	Ophthalmic superior vein thrombosis	Serology positive for R. conorii	Latium	1	0	45	1	1	0	0	0	0	1	Exophthalmos, pain during eye's movement
Sulis 2015 [50]	Non-specific fever	Serology positive for R. typhi	Lombardy	0	1	57	1	1	1	0	0	0	1	Patient bitten by aquatic leeches in Nepal
Total				4	3		9	7	1	2	4	0	6

## Sheet: Pleural effusion
Ref.	Disease	Pathogen	Number of patients	Patients with pleural effusion	Diagnostic methodology	Country
Fordham 1998 [62]	Human Monocytic Ehrlichiosis	E. chaffeensis	3	1	Serological diagnosis	USA
Geier 2016 [53]	Human Monocytic Ehrlichiosis	E. chaffeensis	1	1	Diagnosis with molecular methods - Neurological involvement	USA
Tarantino 2006 [55]	Human Monocytic Ehrlichiosis	Ehrlichia spp.	1	1	Morulae in PMN from pleural fluid	USA
Lau 1999 [63]	Scrub Typhus	O. tsutsugamushi	1	1	Serological diagnosis	Taiwan
Oh 2001 [64]	Scrub Typhus	O. tsutsugamushi	1	1	Serological diagnosis - Infection contracted in laboratory through inhalation	South Korea
Seilmaier 2004 [65]	Scrub Typhus	O. tsutsugamushi	1	1	Serological diagnosis - Importation case	Germany
Song 2004 [60]	Scrub Typhus	O. tsutsugamushi	101	42	Serological diagnosis	South Korea
Charoensak 2006 [61]	Scrub Typhus	O. tsutsugamushi	130	13	Serological diagnosis	Thailand
Lee 2010 [59]	Scrub Typhus	O. tsutsugamushi	246	34	Serological diagnosis	South Korea
Zhang 2012 [66]	Scrub Typhus	O. tsutsugamushi	102	1	Serological diagnosis	China
Iqbal 2012 [67]	Scrub Typhus	O. tsutsugamushi	1	1	Serological diagnosis	India
Jo 2012 [68]	Scrub Typhus	O. tsutsugamushi	10	9	Serological diagnosis	South Korea
Palanivel 2012 [58]	Scrub Typhus	O. tsutsugamushi	67	45	Serological diagnosis	India
Abhilash 2016 [57]	Scrub Typhus	O. tsutsugamushi	398	58	Serological diagnosis	India
Ray 2016 [69]	Scrub Typhus	O. tsutsugamushi	1	1	Serological diagnosis	India
Kim HH 2016 [54]	Scrub Typhus	O. tsutsugamushi	445	93	Diagnosis by molecular methods	South Korea
Kim KY 2017 [70]	Scrub Typhus	O. tsutsugamushi	78	19	Serological diagnosis - Abdominopelvic lymphadenopathy and liver dysfunction	South Korea
Kim MH 2019 [71]	Scrub Typhus	O. tsutsugamushi	710	41	Serological diagnosis	South Korea
Jain 2019 [56]	Scrub Typhus	O. tsutsugamushi	39	16	Serological diagnosis	India
Yun 2019 [72]	Scrub Typhus	O. tsutsugamushi	49	22	Serological diagnosis	South Korea
Lin 2019 [73]	Scrub Typhus	O. tsutsugamushi	9	2	Serological diagnosis	China
Le Van 2020 [52]	Scrub Typhus	O. tsutsugamushi	50	7	Diagnosis by molecular methods	Vietnam
Yang 2020 [74]	Scrub Typhus	O. tsutsugamushi	501	70	Serological diagnosis	South Korea
Alexiou-Daniel 2003 [75]	Mediterranean Spotted Fever	R. conorii	1	1	Serology positive for R. conorii	Greece
Le Van 2020 [52]	Murine typhus	R. typhi	38	5	Diagnosis by molecular methods	Vietnam
Guccione 2021 [3]	Israeli Spotted Fever	R. conorii subsp. israelensis	1	1	Diagnosis confirmed by PCR both on blood and pleural fluid	Italy
			2985	487

## Sheet: MSF Children-Adults
Author, year	Clinical syndrome/disease	Microorganism identified	Italian region	Male	Female	Age	Number of patients	Fever	Rash	Tache noire	Arthromyalgia	Lymphadenopathy	Headache	Notes		Author, year	Clinical syndrome/disease	Microorganism identified	Italian region	Male	Female	Age	Number of patients	Fever	Rash	Tache noire	Arthromyalgia	Lymphadenopathy	Headache	Notes				Symptoms	Children	Adults
Mansueto 1998 [20]	MSF	Serology positive for R. conorii	Sicily	58	40	54.5	98	98	98	98	0	0	0			Cascio 1998 [8]	MSF	Serology positive for R. conorii	Sicily	397	248	6	645	627	619	464	163	316	97	Petechial exanthema in 9 cases, papulo-vesicular in 3 cases				Fever	0.961	0.953
Kreuzpaintner 2001 [16]	MSF	Serology positive for R. conorii	Germany	1	0	31	1	1	1	1	0	0	1	Exportation case - German traveler returning from south Italy		Cascio 2002 [5]	MSF	Serology positive for R. conorii	Sicily	54	33	5.51	87	87	87	69	33	0	0					Rash	0.961	0.938
Giammanco 2005 [15]	MSF	R. conorii	Sicily	14	5	54	19	19	19	12	0	0	0	1 death, 1 coma, 1 DIC		Colomba 2006 [13]	MSF	Serology positive for R. conorii	Sicily	245	170	6	415	386	394	263	158	214	122	65.6% hepatosplenomegaly				Tache noire	0.675	0.818
Caroleo 2007 [30]	MSF	Serology positive for R. conorii	Calabria	1	0	80	1	1	1	1	0	0	1	Acute respiratory failure, quadriplegia		Cascio 2011 [6]	MSF	Serology positive for R. conorii	Sicily	1	0	3	1	1	1	0	1	1	0	Presentation Kawasaki-like-				Arthromyalgia	0.296	0.214
Leone 2008 [17]	MSF	Serology positive for R. conorii	Latium	1	0	49	1	1	1	1	1	0	1	Retinal hemorrhages		Cascio 2011 [7]	MSF	Serology positive for R. conorii	Sicily	1	0	5	1	1	1	1	1	1	1	HLH				Lymphadenopathy	0.442	0.068
Colomba 2008 [9]	MSF	R. conorii	Sicily	1	0	58	1	1	1	1	1	0	1	Atrial fibrillation		Vitaliti 2015 [27]	MSF	Serology positive for R. conorii	Sicily	29	26	5.6	55	55	55	16	NR	NR	NR					Headache	0.183	0.26
Pinna 2009 [29]	MSF	Serology positive for R. conorii	Sardinia	1	1	44	2	2	0	2	0	0	1	Retinal vasculitis (1/2) direct contact with tick's blood and Perniaud's oculoglandular syndrome (1/2)									1204	0.960963	0.960963	0.675249	0.295681	0.44186	0.182724
Saporito 2010 [25]	MSF	R. conorii	Sicily	1	0	50	1	1	1	0	0	0	0	Herpetic esophagitis
Colomba 2011 [14]	MSF	R. conorii	Sicily	44	14	49	58	49	51	33	36	13	38	36.2% hepatosplenomegaly
Rombola 2011	MSF	Serology positive for R. conorii	Calabria	1	0	70	1	1	1	1	0	0	1	Acute pancreatitis
Colomba 2012 [10]	MSF	R. conorii	Sicily	1	0	49	1	1	1	1	1	0	1	HIV patient-petechial rush
Colomba 2014 [11]	MSF	R. conorii	Sicily	0	1	78	1	1	1	1	0	0	0	Rhabdomyolysis, Acute kidney injury, Encephalitis, death
Rossio 2015 [24]	MSF	Serology positive for R. conorii	Lombardy	0	1	74	1	1	1	1	1	0	1	Permanent hearing loss
Marturano 2015 [21]	MSF	Serology positive for R. conorii	Umbria	1	0	84	1	1	0	0	0	0	1	Loss of consciousness, neurological involvement, death
Colomba 2016 [12]	MSF	R. conorii	Sicily	1	0	54	1	1	1	1	0	0	0	Myocarditis
Rebore 2019 [22]	MSF	Serology positive for R. conorii	Liguria	0	1	38	1	1	1	1	1	0	1	Post-febrile telogen effluvium
Kahloun 2019 [28]	MSF	Serology positive for R. conorii	Umbria	1	0	29	1	1	0	0	0	0	1	Unilateral visual loss and retinal hemorrhages
Vitale 2006 [26]	MSF	R. massiliae	Sicily	1	0	45	1	1	1	1	0	0	0
Madeddu 2016 [18]	MSF	R. monacensis	Sardinia	1	0	28	1	1	0	1	0	0	1
							192	0.953125	0.9375	0.817708	0.213542	0.0677083	0.260417
